# Supplementary material for: Deep Learning outperforms physicians in myopathy and neuropathy classification based on Needle Electromyography Signal
Source: PLoS One. 2026 May 19;21(5):e0339691. doi: 10.1371/journal.pone.0339691 (PMC13186374; doi:10.1371/journal.pone.0339691)
Supplement: S1 File — (XLSX) [file pone.0339691.s003.xlsx]

## Sheet: physician
	accuracy	macro avg.precision	macro avg.recall	macro avg.f1-score	macro avg.support	macro avg.sensitivity	macro avg.specificity	macro avg.accuracy	weighted avg.precision	weighted avg.recall	weighted avg.f1-score	weighted avg.support	weighted avg.sensitivity	weighted avg.specificity	weighted avg.accuracy	mcc	M.precision	M.recall	M.f1-score	M.support	M.sensitivity	M.specificity	M.accuracy	N.precision	N.recall	N.f1-score	N.support	N.sensitivity	N.specificity	N.accuracy	NL.precision	NL.recall	NL.f1-score	NL.support	NL.sensitivity	NL.specificity	NL.accuracy
0	0.664879	0.684851	0.661584	0.660063	373	0.661584	0.832761	0.776586	0.701442	0.664879	0.671503	373	0.664879	0.833405	0.776934	0.49893	0.857143	0.595041	0.702439	121	0.595041	0.952381	0.836461	0.708861	0.708861	0.708861	158	0.708861	0.786047	0.753351	0.48855	0.680851	0.568889	94	0.680851	0.759857	0.739946
1	0.455764	0.57479	0.442616	0.462372	373	0.442616	0.725459	0.637176	0.589778	0.455764	0.478724	373	0.455764	0.720613	0.636474	0.181573	1	0.413223	0.584795	121	0.413223	1	0.809651	0.482759	0.531646	0.506024	158	0.531646	0.581395	0.560322	0.241611	0.382979	0.296296	94	0.382979	0.594982	0.541555
2	0.563003	0.574016	0.505519	0.496969	373	0.505519	0.759152	0.708668	0.575594	0.563003	0.528936	373	0.563003	0.714452	0.696354	0.319379	0.710843	0.487603	0.578431	121	0.487603	0.904762	0.769437	0.52549	0.848101	0.64891	158	0.848101	0.437209	0.61126	0.485714	0.180851	0.263566	94	0.180851	0.935484	0.745308
3	0.525469	0.634023	0.504736	0.503872	373	0.504736	0.759723	0.683646	0.650923	0.525469	0.525064	373	0.525469	0.753701	0.686032	0.288999	1	0.322314	0.4875	121	0.322314	1	0.780161	0.578125	0.702532	0.634286	158	0.702532	0.623256	0.656836	0.323944	0.489362	0.389831	94	0.489362	0.655914	0.613941
4	0.447721	0.572309	0.433086	0.420176	373	0.433086	0.726826	0.631814	0.594078	0.447721	0.442826	373	0.447721	0.732755	0.639867	0.182904	0.892857	0.206612	0.33557	121	0.206612	0.988095	0.734584	0.563953	0.613924	0.587879	158	0.613924	0.651163	0.635389	0.260116	0.478723	0.337079	94	0.478723	0.541219	0.525469
5	0.595174	0.605901	0.579466	0.575405	373	0.579466	0.798184	0.730116	0.628132	0.595174	0.595765	373	0.595174	0.799379	0.734987	0.391699	0.722222	0.429752	0.53886	121	0.429752	0.920635	0.761394	0.686391	0.734177	0.70948	158	0.734177	0.753488	0.745308	0.409091	0.574468	0.477876	94	0.574468	0.72043	0.683646
mean	0.542002	0.607648	0.521168	0.51981	373	0.521168	0.767018	0.694668	0.623325	0.542002	0.54047	373	0.542002	0.759051	0.695108	0.310581	0.863844	0.409091	0.537933	121	0.409091	0.960979	0.781948	0.59093	0.689873	0.632573	158	0.689873	0.63876	0.660411	0.368171	0.464539	0.388923	94	0.464539	0.701314	0.641644
std	0.0836258	0.0449859	0.0866708	0.0857479	0	0.0866708	0.0418359	0.0557505	0.0472145	0.0836258	0.0823948	0	0.0836258	0.0476265	0.0545147	0.122917	0.127616	0.133951	0.121978	0	0.133951	0.0415752	0.0362344	0.0893258	0.108004	0.0774811	0	0.108004	0.125828	0.07605	0.109208	0.171361	0.116003	0	0.171361	0.139733	0.0963905
ci_low	0.454242	0.560439	0.430212	0.429823		0.430212	0.723114	0.636161	0.573776	0.454242	0.454002		0.454242	0.70907	0.637898	0.181587	0.729919	0.268518	0.409924		0.268518	0.917348	0.743923	0.497188	0.57653	0.551262		0.57653	0.506711	0.580602	0.253565	0.284706	0.267185		0.284706	0.554674	0.540489
ci_high	0.629762	0.654858	0.612123	0.609796		0.612123	0.810922	0.753174	0.672873	0.629762	0.626938		0.629762	0.809032	0.752318	0.439574	0.997769	0.549663	0.665941		0.549663	1.00461	0.819974	0.684671	0.803216	0.713885		0.803216	0.770808	0.740221	0.482777	0.644372	0.51066		0.644372	0.847955	0.7428

## Sheet: ai
	accuracy	macro avg.precision	macro avg.recall	macro avg.f1-score	macro avg.support	macro avg.sensitivity	macro avg.specificity	macro avg.accuracy	weighted avg.precision	weighted avg.recall	weighted avg.f1-score	weighted avg.support	weighted avg.sensitivity	weighted avg.specificity	weighted avg.accuracy	mcc	M.precision	M.recall	M.f1-score	M.support	M.sensitivity	M.specificity	M.accuracy	M.auroc	N.precision	N.recall	N.f1-score	N.support	N.sensitivity	N.specificity	N.accuracy	N.auroc	NL.precision	NL.recall	NL.f1-score	NL.support	NL.sensitivity	NL.specificity	NL.accuracy	NL.auroc
0	0.613941	0.608757	0.60072	0.596511	373	0.60072	0.804287	0.742627	0.621506	0.613941	0.609989	373	0.613941	0.79892	0.738897	0.41464	0.561728	0.752066	0.64311	121	0.752066	0.718254	0.729223	0.836187	0.702899	0.613924	0.655405	158	0.613924	0.809302	0.726542	0.770857	0.561644	0.43617	0.491018	94	0.43617	0.885305	0.772118	0.787234
1	0.603217	0.605117	0.599463	0.590469	373	0.599463	0.806521	0.735478	0.635923	0.603217	0.605978	373	0.603217	0.816347	0.73848	0.413238	0.56875	0.752066	0.647687	121	0.752066	0.72619	0.734584	0.811787	0.8	0.556962	0.656716	158	0.556962	0.897674	0.753351	0.773123	0.446602	0.489362	0.467005	94	0.489362	0.795699	0.718499	0.774651
2	0.576408	0.560156	0.556115	0.553524	373	0.556115	0.783449	0.717605	0.574136	0.576408	0.571314	373	0.576408	0.77394	0.713755	0.349621	0.547297	0.669421	0.60223	121	0.669421	0.734127	0.713137	0.778532	0.647059	0.626582	0.636656	158	0.626582	0.748837	0.697051	0.744039	0.486111	0.37234	0.421687	94	0.37234	0.867384	0.742627	0.771715
3	0.621984	0.612822	0.616897	0.6128	373	0.616897	0.809919	0.747989	0.627662	0.621984	0.622525	373	0.621984	0.807774	0.744697	0.426803	0.604317	0.694215	0.646154	121	0.694215	0.781746	0.753351	0.814804	0.702899	0.613924	0.655405	158	0.613924	0.809302	0.726542	0.778246	0.53125	0.542553	0.536842	94	0.542553	0.83871	0.764075	0.771639
4	0.61126	0.594218	0.592951	0.592859	373	0.592951	0.801285	0.74084	0.607812	0.61126	0.608935	373	0.61126	0.792595	0.73784	0.401722	0.620155	0.661157	0.64	121	0.661157	0.805556	0.758713	0.81769	0.6625	0.670886	0.666667	158	0.670886	0.748837	0.715818	0.778584	0.5	0.446809	0.47191	94	0.446809	0.849462	0.747989	0.680851
5	0.619303	0.615734	0.6018	0.606194	373	0.6018	0.801441	0.746202	0.618124	0.619303	0.6165	373	0.619303	0.78502	0.738358	0.410313	0.609756	0.619835	0.614754	121	0.619835	0.809524	0.747989	0.800538	0.632184	0.696203	0.662651	158	0.696203	0.702326	0.699732	0.757669	0.605263	0.489362	0.541176	94	0.489362	0.892473	0.790885	0.759513
6	0.616622	0.595818	0.598959	0.59663	373	0.598959	0.807359	0.744415	0.61729	0.616622	0.61615	373	0.616622	0.805455	0.745387	0.414449	0.639098	0.702479	0.669291	121	0.702479	0.809524	0.774799	0.833104	0.702703	0.658228	0.679739	158	0.658228	0.795349	0.737265	0.798528	0.445652	0.43617	0.44086	94	0.43617	0.817204	0.72118	0.719172
7	0.605898	0.588871	0.579967	0.580514	373	0.579967	0.794557	0.737265	0.597977	0.605898	0.598606	373	0.605898	0.777772	0.731436	0.388419	0.650794	0.677686	0.663968	121	0.677686	0.825397	0.77748	0.848059	0.615819	0.689873	0.650746	158	0.689873	0.683721	0.686327	0.788666	0.5	0.37234	0.426829	94	0.37234	0.874552	0.747989	0.763822
8	0.624665	0.626637	0.628502	0.6197	373	0.628502	0.816135	0.749777	0.649496	0.624665	0.630004	373	0.624665	0.823741	0.751159	0.442248	0.654545	0.595041	0.623377	121	0.595041	0.849206	0.766756	0.811131	0.748092	0.620253	0.678201	158	0.620253	0.846512	0.75067	0.792199	0.477273	0.670213	0.557522	94	0.670213	0.752688	0.731903	0.781133
mean	0.610366	0.600903	0.597264	0.594356	373	0.597264	0.802773	0.740244	0.616658	0.610366	0.608889	373	0.610366	0.797951	0.737779	0.406828	0.606271	0.680441	0.638952	121	0.680441	0.784392	0.75067	0.81687	0.690461	0.638537	0.660243	158	0.638537	0.782429	0.721478	0.775768	0.505977	0.472813	0.483872	94	0.472813	0.841497	0.748585	0.756637
std	0.0145614	0.0192981	0.0206537	0.0193927	0	0.0206537	0.00943334	0.00970758	0.021886	0.0145614	0.0168439	0	0.0145614	0.0170914	0.0106316	0.026133	0.0394791	0.0529184	0.0219926	0	0.0529184	0.0472872	0.0216976	0.0206447	0.0585369	0.044354	0.0134879	0	0.044354	0.0683886	0.0237324	0.0170803	0.0524997	0.0921474	0.0511902	0	0.0921474	0.0459976	0.0238582	0.0344967
ci_low	0.599174	0.586069	0.581388	0.579449		0.581388	0.795522	0.732782	0.599835	0.599174	0.595942		0.599174	0.784814	0.729607	0.38674	0.575925	0.639764	0.622047		0.639764	0.748043	0.733992	0.801001	0.645466	0.604444	0.649875		0.604444	0.729861	0.703235	0.762639	0.465622	0.401982	0.444524		0.401982	0.806141	0.730246	0.73012
ci_high	0.621559	0.615737	0.61314	0.609262		0.61314	0.810024	0.747706	0.633481	0.621559	0.621836		0.621559	0.811089	0.745951	0.426916	0.636617	0.721117	0.655857		0.721117	0.82074	0.767348	0.832739	0.735457	0.672631	0.670611		0.672631	0.834997	0.73972	0.788897	0.546332	0.543644	0.523221		0.543644	0.876854	0.766924	0.783153

## Sheet: comparison
		Grouped by measurer
		Missing	Overall	ai	phys	P-Value	Test
n			15	9	6
accuracy, median [Q1,Q3]		0	0.61 [0.57,0.62]	0.61 [0.61,0.62]	0.54 [0.47,0.59]	0.045	Kruskal-Wallis
macro avg.precision, median [Q1,Q3]		0	0.61 [0.58,0.61]	0.61 [0.59,0.61]	0.59 [0.57,0.63]	0.906	Kruskal-Wallis
macro avg.recall, median [Q1,Q3]		0	0.59 [0.53,0.60]	0.60 [0.59,0.60]	0.51 [0.46,0.56]	0.045	Kruskal-Wallis
macro avg.f1-score, median [Q1,Q3]		0	0.59 [0.53,0.60]	0.60 [0.59,0.61]	0.50 [0.47,0.56]	0.045	Kruskal-Wallis
macro avg.sensitivity, median [Q1,Q3]		0	0.59 [0.53,0.60]	0.60 [0.59,0.60]	0.51 [0.46,0.56]	0.045	Kruskal-Wallis
macro avg.specificity, median [Q1,Q3]		0	0.80 [0.77,0.81]	0.80 [0.80,0.81]	0.76 [0.73,0.79]	0.059	Kruskal-Wallis
macro avg.accuracy, median [Q1,Q3]		0	0.74 [0.71,0.75]	0.74 [0.74,0.75]	0.70 [0.65,0.72]	0.045	Kruskal-Wallis
weighted avg.precision, median [Q1,Q3]		0	0.62 [0.60,0.63]	0.62 [0.61,0.63]	0.61 [0.59,0.65]	0.906	Kruskal-Wallis
weighted avg.recall, median [Q1,Q3]		0	0.61 [0.57,0.62]	0.61 [0.61,0.62]	0.54 [0.47,0.59]	0.045	Kruskal-Wallis
weighted avg.f1-score, median [Q1,Q3]		0	0.61 [0.55,0.62]	0.61 [0.61,0.62]	0.53 [0.49,0.58]	0.045	Kruskal-Wallis
weighted avg.sensitivity, median [Q1,Q3]		0	0.61 [0.57,0.62]	0.61 [0.61,0.62]	0.54 [0.47,0.59]	0.045	Kruskal-Wallis
weighted avg.specificity, median [Q1,Q3]		0	0.79 [0.76,0.81]	0.80 [0.79,0.81]	0.74 [0.72,0.79]	0.126	Kruskal-Wallis
weighted avg.accuracy, median [Q1,Q3]		0	0.74 [0.71,0.74]	0.74 [0.74,0.74]	0.69 [0.65,0.73]	0.059	Kruskal-Wallis
mcc, median [Q1,Q3]		0	0.40 [0.33,0.41]	0.41 [0.40,0.41]	0.30 [0.21,0.37]	0.059	Kruskal-Wallis
M.precision, median [Q1,Q3]		0	0.65 [0.61,0.79]	0.61 [0.57,0.64]	0.88 [0.76,0.97]	0.001	Kruskal-Wallis
M.recall, median [Q1,Q3]		0	0.62 [0.46,0.69]	0.68 [0.66,0.70]	0.42 [0.35,0.47]	0.002	Kruskal-Wallis
M.f1-score, median [Q1,Q3]		0	0.62 [0.58,0.65]	0.64 [0.62,0.65]	0.56 [0.50,0.58]	0.034	Kruskal-Wallis
M.sensitivity, median [Q1,Q3]		0	0.62 [0.46,0.69]	0.68 [0.66,0.70]	0.42 [0.35,0.47]	0.002	Kruskal-Wallis
M.specificity, median [Q1,Q3]		0	0.83 [0.79,0.94]	0.81 [0.73,0.81]	0.97 [0.93,1.00]	0.001	Kruskal-Wallis
M.accuracy, median [Q1,Q3]		0	0.76 [0.74,0.78]	0.75 [0.73,0.77]	0.77 [0.76,0.80]	0.068	Kruskal-Wallis
N.precision, median [Q1,Q3]		0	0.66 [0.60,0.70]	0.70 [0.65,0.70]	0.57 [0.54,0.66]	0.059	Kruskal-Wallis
N.recall, median [Q1,Q3]		0	0.66 [0.61,0.70]	0.63 [0.61,0.67]	0.71 [0.64,0.73]	0.193	Kruskal-Wallis
N.f1-score, median [Q1,Q3]		0	0.66 [0.64,0.67]	0.66 [0.66,0.67]	0.64 [0.60,0.69]	0.345	Kruskal-Wallis
N.sensitivity, median [Q1,Q3]		0	0.66 [0.61,0.70]	0.63 [0.61,0.67]	0.71 [0.64,0.73]	0.193	Kruskal-Wallis
N.specificity, median [Q1,Q3]		0	0.75 [0.67,0.80]	0.80 [0.75,0.81]	0.64 [0.59,0.73]	0.025	Kruskal-Wallis
N.accuracy, median [Q1,Q3]		0	0.72 [0.67,0.74]	0.73 [0.70,0.74]	0.65 [0.62,0.72]	0.175	Kruskal-Wallis
NL.precision, median [Q1,Q3]		0	0.49 [0.43,0.50]	0.50 [0.48,0.53]	0.37 [0.28,0.47]	0.018	Kruskal-Wallis
NL.recall, median [Q1,Q3]		0	0.48 [0.41,0.52]	0.45 [0.44,0.49]	0.48 [0.41,0.55]	0.722	Kruskal-Wallis
NL.f1-score, median [Q1,Q3]		0	0.47 [0.41,0.51]	0.47 [0.44,0.54]	0.36 [0.31,0.46]	0.126	Kruskal-Wallis
NL.sensitivity, median [Q1,Q3]		0	0.48 [0.41,0.52]	0.45 [0.44,0.49]	0.48 [0.41,0.55]	0.722	Kruskal-Wallis
NL.specificity, median [Q1,Q3]		0	0.82 [0.74,0.87]	0.85 [0.82,0.87]	0.69 [0.61,0.75]	0.045	Kruskal-Wallis
NL.accuracy, median [Q1,Q3]		0	0.74 [0.70,0.75]	0.75 [0.73,0.76]	0.65 [0.56,0.73]	0.018	Kruskal-Wallis
