# Supplementary material for: Deep Learning outperforms physicians in myopathy and neuropathy classification based on Needle Electromyography Signal
Source: PLoS One. 2026 May 19;21(5):e0339691. doi: 10.1371/journal.pone.0339691 (PMC13186374; doi:10.1371/journal.pone.0339691)
Supplement: S2 File — (XLSX) [file pone.0339691.s004.xlsx]

## Sheet: physician
	accuracy	macro avg.precision	macro avg.recall	macro avg.f1-score	macro avg.support	macro avg.sensitivity	macro avg.specificity	macro avg.accuracy	weighted avg.precision	weighted avg.recall	weighted avg.f1-score	weighted avg.support	weighted avg.sensitivity	weighted avg.specificity	weighted avg.accuracy	mcc	M.precision	M.recall	M.f1-score	M.support	M.sensitivity	M.specificity	M.accuracy	N.precision	N.recall	N.f1-score	N.support	N.sensitivity	N.specificity	N.accuracy	NL.precision	NL.recall	NL.f1-score	NL.support	NL.sensitivity	NL.specificity	NL.accuracy
0	0.64	0.65768	0.625829	0.626036	50	0.625829	0.8181	0.76	0.661422	0.64	0.636141	50	0.64	0.814301	0.7604	0.463442	0.764706	0.684211	0.722222	19	0.684211	0.870968	0.8	0.541667	0.764706	0.634146	17	0.764706	0.666667	0.7	0.666667	0.428571	0.521739	14	0.428571	0.916667	0.78
1	0.56	0.634274	0.549388	0.551624	50	0.549388	0.782828	0.706667	0.659687	0.56	0.566243	50	0.56	0.788485	0.7116	0.365057	1	0.526316	0.689655	19	0.526316	1	0.82	0.448276	0.764706	0.565217	17	0.764706	0.515152	0.6	0.454545	0.357143	0.4	14	0.357143	0.833333	0.7
2	0.46	0.460784	0.436606	0.40052	50	0.436606	0.727843	0.64	0.485	0.46	0.42509	50	0.46	0.723529	0.6416	0.205802	0.75	0.473684	0.580645	19	0.473684	0.903226	0.74	0.382353	0.764706	0.509804	17	0.764706	0.363636	0.5	0.25	0.0714286	0.111111	14	0.0714286	0.916667	0.68
3	0.54	0.63711	0.540174	0.525243	50	0.540174	0.774411	0.693333	0.664138	0.54	0.531572	50	0.54	0.783232	0.6968	0.345256	1	0.368421	0.538462	19	0.368421	1	0.76	0.482759	0.823529	0.608696	17	0.823529	0.545455	0.64	0.428571	0.428571	0.428571	14	0.428571	0.777778	0.68
4	0.46	0.53088	0.457467	0.426543	50	0.457467	0.734197	0.64	0.556369	0.46	0.433296	50	0.46	0.74259	0.6436	0.220142	0.833333	0.263158	0.4	19	0.263158	0.967742	0.7	0.451613	0.823529	0.583333	17	0.823529	0.484848	0.6	0.307692	0.285714	0.296296	14	0.285714	0.75	0.62
5	0.56	0.568376	0.551452	0.538808	50	0.551452	0.781715	0.706667	0.584744	0.56	0.549733	50	0.56	0.785145	0.7096	0.352592	0.75	0.473684	0.580645	19	0.473684	0.903226	0.74	0.538462	0.823529	0.651163	17	0.823529	0.636364	0.7	0.416667	0.357143	0.384615	14	0.357143	0.805556	0.68
mean	0.536667	0.581517	0.526819	0.511462	50	0.526819	0.769849	0.691111	0.601893	0.536667	0.523679	50	0.536667	0.77288	0.693933	0.325382	0.849673	0.464912	0.585272	19	0.464912	0.94086	0.76	0.474188	0.794118	0.59206	17	0.794118	0.535354	0.623333	0.42069	0.321429	0.357056	14	0.321429	0.833333	0.69
std	0.0686052	0.0761418	0.0693478	0.0839014	0	0.0693478	0.0337457	0.0457368	0.0731966	0.0686052	0.0813504	0	0.0686052	0.0333761	0.0452898	0.0971032	0.120459	0.142851	0.115075	0	0.142851	0.0555613	0.0438178	0.0606179	0.032219	0.0511935	0	0.032219	0.109539	0.0752773	0.143967	0.133631	0.140726	0	0.133631	0.0702728	0.0517687
ci_low	0.46467	0.501611	0.454043	0.423413		0.454043	0.734435	0.643113	0.525078	0.46467	0.438307		0.46467	0.737854	0.646405	0.223478	0.723259	0.315	0.464508		0.315	0.882552	0.714016	0.410573	0.760306	0.538336		0.760306	0.420399	0.544335	0.269606	0.181192	0.209372		0.181192	0.759587	0.635672
ci_high	0.608663	0.661423	0.599596	0.599511		0.599596	0.805263	0.739109	0.678708	0.608663	0.609051		0.608663	0.807906	0.741462	0.427285	0.976087	0.614825	0.706035		0.614825	0.999168	0.805984	0.537803	0.827929	0.645784		0.827929	0.650308	0.702332	0.571775	0.461665	0.504739		0.461665	0.90708	0.744328

## Sheet: ai
	accuracy	macro avg.precision	macro avg.recall	macro avg.f1-score	macro avg.support	macro avg.sensitivity	macro avg.specificity	macro avg.accuracy	weighted avg.precision	weighted avg.recall	weighted avg.f1-score	weighted avg.support	weighted avg.sensitivity	weighted avg.specificity	weighted avg.accuracy	mcc	M.precision	M.recall	M.f1-score	M.support	M.sensitivity	M.specificity	M.accuracy	M.auroc	N.precision	N.recall	N.f1-score	N.support	N.sensitivity	N.specificity	N.accuracy	N.auroc	NL.precision	NL.recall	NL.f1-score	NL.support	NL.sensitivity	NL.specificity	NL.accuracy	NL.auroc
0	0.7	0.731884	0.686864	0.695376	50	0.686864	0.844765	0.8	0.721014	0.7	0.698021	50	0.7	0.834295	0.7964	0.547409	0.695652	0.842105	0.761905	19	0.842105	0.774194	0.8	0.882852	0.611111	0.647059	0.628571	17	0.647059	0.787879	0.74	0.775401	0.888889	0.571429	0.695652	14	0.571429	0.972222	0.86	0.900794
1	0.76	0.764692	0.756229	0.753968	50	0.756229	0.877403	0.84	0.762408	0.76	0.754286	50	0.76	0.872209	0.8376	0.641787	0.73913	0.894737	0.809524	19	0.894737	0.806452	0.84	0.86927	0.769231	0.588235	0.666667	17	0.588235	0.909091	0.8	0.755793	0.785714	0.785714	0.785714	14	0.785714	0.916667	0.88	0.922619
2	0.78	0.790333	0.775837	0.778005	50	0.775837	0.886662	0.853333	0.784935	0.78	0.777058	50	0.78	0.879987	0.85	0.670625	0.73913	0.894737	0.809524	19	0.894737	0.806452	0.84	0.893039	0.785714	0.647059	0.709677	17	0.647059	0.909091	0.82	0.768271	0.846154	0.785714	0.814815	14	0.785714	0.944444	0.9	0.922619
3	0.66	0.677619	0.653914	0.659913	50	0.653914	0.824753	0.773333	0.668167	0.66	0.658483	50	0.66	0.814259	0.7676	0.484689	0.652174	0.789474	0.714286	19	0.789474	0.741935	0.76	0.882852	0.5625	0.529412	0.545455	17	0.529412	0.787879	0.7	0.762923	0.818182	0.642857	0.72	14	0.642857	0.944444	0.86	0.904762
4	0.7	0.698413	0.697332	0.696429	50	0.697332	0.847942	0.8	0.698095	0.7	0.6975	50	0.7	0.843825	0.7976	0.546787	0.714286	0.789474	0.75	19	0.789474	0.806452	0.8	0.887946	0.666667	0.588235	0.625	17	0.588235	0.848485	0.76	0.782531	0.714286	0.714286	0.714286	14	0.714286	0.888889	0.84	0.867063
5	0.66	0.653947	0.66018	0.655336	50	0.66018	0.830075	0.773333	0.659	0.66	0.657917	50	0.66	0.830225	0.7728	0.489131	0.736842	0.736842	0.736842	19	0.736842	0.83871	0.8	0.864177	0.6	0.529412	0.5625	17	0.529412	0.818182	0.72	0.768271	0.625	0.714286	0.666667	14	0.714286	0.833333	0.8	0.85119
6	0.7	0.698605	0.695194	0.696408	50	0.695194	0.848593	0.8	0.700513	0.7	0.69981	50	0.7	0.84578	0.7988	0.546062	0.736842	0.736842	0.736842	19	0.736842	0.83871	0.8	0.882852	0.666667	0.705882	0.685714	17	0.705882	0.818182	0.78	0.807487	0.692308	0.642857	0.666667	14	0.642857	0.888889	0.82	0.833333
7	0.7	0.690476	0.691066	0.689286	50	0.691066	0.849435	0.8	0.69619	0.7	0.6965	50	0.7	0.848306	0.8016	0.546787	0.761905	0.842105	0.8	19	0.842105	0.83871	0.84	0.910017	0.666667	0.588235	0.625	17	0.588235	0.848485	0.76	0.775401	0.642857	0.642857	0.642857	14	0.642857	0.861111	0.8	0.869048
8	0.72	0.723205	0.723205	0.723205	50	0.723205	0.857853	0.813333	0.72	0.72	0.72	50	0.72	0.853558	0.8088	0.576784	0.736842	0.736842	0.736842	19	0.736842	0.83871	0.8	0.867572	0.647059	0.647059	0.647059	17	0.647059	0.818182	0.76	0.819964	0.785714	0.785714	0.785714	14	0.785714	0.916667	0.88	0.950397
mean	0.708889	0.714353	0.704424	0.705325	50	0.704424	0.851942	0.805926	0.712258	0.708889	0.706619	50	0.708889	0.846938	0.803467	0.561118	0.723645	0.807018	0.761752	19	0.807018	0.810036	0.808889	0.882286	0.663957	0.607843	0.632849	17	0.607843	0.838384	0.76	0.77956	0.755456	0.698413	0.721375	14	0.698413	0.907407	0.848889	0.891314
std	0.0401386	0.0429579	0.0407236	0.0403799	0	0.0407236	0.0199723	0.0267591	0.0407903	0.0401386	0.0393821	0	0.0401386	0.0202938	0.0266818	0.0618402	0.0324908	0.0644603	0.0358467	0	0.0644603	0.034003	0.0266667	0.0142806	0.0736475	0.0588235	0.0533516	0	0.0588235	0.0454545	0.0374166	0.0210724	0.0916352	0.0780647	0.0611095	0	0.0780647	0.0439205	0.0362093	0.0383683
ci_low	0.678036	0.681332	0.673122	0.674286		0.673122	0.83659	0.785357	0.680904	0.678036	0.676348		0.678036	0.831339	0.782957	0.513583	0.69867	0.757469	0.734197		0.757469	0.783899	0.788391	0.871309	0.607347	0.562627	0.59184		0.562627	0.803444	0.731239	0.763363	0.685019	0.638407	0.674402		0.638407	0.873647	0.821056	0.861821
ci_high	0.739742	0.747373	0.735727	0.736364		0.735727	0.867294	0.826495	0.743612	0.739742	0.736891		0.739742	0.862537	0.823976	0.608652	0.748619	0.856566	0.789306		0.856566	0.836173	0.829387	0.893263	0.720568	0.653059	0.673859		0.653059	0.873323	0.788761	0.795758	0.825893	0.758419	0.768348		0.758419	0.941168	0.876722	0.920806

## Sheet: comparison
		Grouped by measurer
		Missing	Overall	ai	phys	P-Value	Test
n			15	9	6
accuracy, median [Q1,Q3]		0	0.66 [0.56,0.70]	0.70 [0.70,0.72]	0.55 [0.48,0.56]	0.001	Kruskal-Wallis
macro avg.precision, median [Q1,Q3]		0	0.68 [0.64,0.71]	0.70 [0.69,0.73]	0.60 [0.54,0.64]	0.002	Kruskal-Wallis
macro avg.recall, median [Q1,Q3]		0	0.66 [0.55,0.70]	0.70 [0.69,0.72]	0.54 [0.48,0.55]	0.001	Kruskal-Wallis
macro avg.f1-score, median [Q1,Q3]		0	0.66 [0.55,0.70]	0.70 [0.69,0.72]	0.53 [0.45,0.55]	0.001	Kruskal-Wallis
macro avg.sensitivity, median [Q1,Q3]		0	0.66 [0.55,0.70]	0.70 [0.69,0.72]	0.54 [0.48,0.55]	0.001	Kruskal-Wallis
macro avg.specificity, median [Q1,Q3]		0	0.83 [0.78,0.85]	0.85 [0.84,0.86]	0.78 [0.74,0.78]	0.001	Kruskal-Wallis
macro avg.accuracy, median [Q1,Q3]		0	0.77 [0.71,0.80]	0.80 [0.80,0.81]	0.70 [0.65,0.71]	0.001	Kruskal-Wallis
weighted avg.precision, median [Q1,Q3]		0	0.67 [0.66,0.71]	0.70 [0.70,0.72]	0.62 [0.56,0.66]	0.005	Kruskal-Wallis
weighted avg.recall, median [Q1,Q3]		0	0.66 [0.56,0.70]	0.70 [0.70,0.72]	0.55 [0.48,0.56]	0.001	Kruskal-Wallis
weighted avg.f1-score, median [Q1,Q3]		0	0.66 [0.56,0.70]	0.70 [0.70,0.72]	0.54 [0.46,0.56]	0.001	Kruskal-Wallis
weighted avg.sensitivity, median [Q1,Q3]		0	0.66 [0.56,0.70]	0.70 [0.70,0.72]	0.55 [0.48,0.56]	0.001	Kruskal-Wallis
weighted avg.specificity, median [Q1,Q3]		0	0.83 [0.79,0.85]	0.85 [0.83,0.85]	0.78 [0.75,0.79]	0.002	Kruskal-Wallis
weighted avg.accuracy, median [Q1,Q3]		0	0.77 [0.71,0.80]	0.80 [0.80,0.81]	0.70 [0.66,0.71]	0.001	Kruskal-Wallis
mcc, median [Q1,Q3]		0	0.49 [0.36,0.55]	0.55 [0.55,0.58]	0.35 [0.25,0.36]	0.001	Kruskal-Wallis
M.precision, median [Q1,Q3]		0	0.74 [0.74,0.76]	0.74 [0.71,0.74]	0.80 [0.75,0.96]	0.003	Kruskal-Wallis
M.recall, median [Q1,Q3]		0	0.74 [0.50,0.82]	0.79 [0.74,0.84]	0.47 [0.39,0.51]	0.001	Kruskal-Wallis
M.f1-score, median [Q1,Q3]		0	0.74 [0.64,0.76]	0.75 [0.74,0.80]	0.58 [0.55,0.66]	0.002	Kruskal-Wallis
M.sensitivity, median [Q1,Q3]		0	0.74 [0.50,0.82]	0.79 [0.74,0.84]	0.47 [0.39,0.51]	0.001	Kruskal-Wallis
M.specificity, median [Q1,Q3]		0	0.84 [0.81,0.90]	0.81 [0.81,0.84]	0.94 [0.90,0.99]	0.001	Kruskal-Wallis
M.accuracy, median [Q1,Q3]		0	0.80 [0.76,0.81]	0.80 [0.80,0.84]	0.75 [0.74,0.79]	0.037	Kruskal-Wallis
N.precision, median [Q1,Q3]		0	0.60 [0.51,0.67]	0.67 [0.61,0.67]	0.47 [0.45,0.52]	0.001	Kruskal-Wallis
N.recall, median [Q1,Q3]		0	0.65 [0.59,0.76]	0.59 [0.59,0.65]	0.79 [0.76,0.82]	0.001	Kruskal-Wallis
N.f1-score, median [Q1,Q3]		0	0.62 [0.57,0.65]	0.63 [0.62,0.67]	0.60 [0.57,0.63]	0.238	Kruskal-Wallis
N.sensitivity, median [Q1,Q3]		0	0.65 [0.59,0.76]	0.59 [0.59,0.65]	0.79 [0.76,0.82]	0.001	Kruskal-Wallis
N.specificity, median [Q1,Q3]		0	0.79 [0.59,0.83]	0.82 [0.82,0.85]	0.53 [0.49,0.61]	0.001	Kruskal-Wallis
N.accuracy, median [Q1,Q3]		0	0.72 [0.67,0.76]	0.76 [0.74,0.78]	0.62 [0.60,0.68]	0.002	Kruskal-Wallis
NL.precision, median [Q1,Q3]		0	0.67 [0.44,0.79]	0.79 [0.69,0.82]	0.42 [0.33,0.45]	0.003	Kruskal-Wallis
NL.recall, median [Q1,Q3]		0	0.64 [0.39,0.71]	0.71 [0.64,0.79]	0.36 [0.30,0.41]	0.001	Kruskal-Wallis
NL.f1-score, median [Q1,Q3]		0	0.67 [0.41,0.72]	0.71 [0.67,0.79]	0.39 [0.32,0.42]	0.001	Kruskal-Wallis
NL.sensitivity, median [Q1,Q3]		0	0.64 [0.39,0.71]	0.71 [0.64,0.79]	0.36 [0.30,0.41]	0.001	Kruskal-Wallis
NL.specificity, median [Q1,Q3]		0	0.89 [0.83,0.92]	0.92 [0.89,0.94]	0.82 [0.78,0.90]	0.049	Kruskal-Wallis
NL.accuracy, median [Q1,Q3]		0	0.80 [0.69,0.86]	0.86 [0.82,0.88]	0.68 [0.68,0.69]	0.001	Kruskal-Wallis
