# Supplementary material for: Deep Learning outperforms physicians in myopathy and neuropathy classification based on Needle Electromyography Signal
Source: PLoS One. 2026 May 19;21(5):e0339691. doi: 10.1371/journal.pone.0339691 (PMC13186374; doi:10.1371/journal.pone.0339691)
Supplement: S3 File — (XLSX) [file pone.0339691.s005.xlsx]

## Sheet: Sheet1
	label	phys_0	phys_1	phys_2	phys_3	phys_4	phys_5	ai_0	ai_1	ai_2	ai_3	ai_4	ai_5	ai_6	ai_7	ai_8	muscle
0	M	N	M	NL	N	NL	N	M	M	NL	M	M	M	M	M	M	R GASTROCN (MED)
1	M	N	M	NL	N	N	N	M	M	M	M	M	M	M	M	M	R RECT ABDOMINIS
2	M	N	NL	N	N	N	N	N	N	N	N	N	N	N	N	N	R VAST MEDIALIS
3	M	N	NL	NL	NL	NL	N	N	M	M	N	N	N	N	N	N	R TIB ANTERIOR
4	M	N	M	M	N	NL	NL	M	M	M	M	M	M	M	M	M	L DIAPHRAGM
5	M	N	M	M	NL	NL	NL	M	M	M	M	M	M	M	M	NL	R BICEPS
6	M	N	M	M	NL	NL	NL	NL	NL	N	NL	NL	N	M	N	NL	R FIRST D INTEROSS
7	M	N	M	M	NL	NL	NL	M	M	N	N	M	N	NL	N	NL	R TIB ANTERIOR
8	M	N	NL	M	NL	NL	NL	NL	NL	N	NL	NL	N	NL	N	NL	R VAST MEDIALIS
9	M	M	NL	NL	M	NL	NL	M	M	M	M	M	M	M	M	M	R BICEPS
10	M	M	N	NL	M	NL	N	M	M	M	M	M	M	M	M	M	R FIRST D INTEROSS
11	M	M	NL	NL	M	NL	N	M	M	M	M	M	M	M	N	M	R FLEX CARPI RAD
12	M	M	NL	NL	M	NL	N	NL	NL	NL	NL	NL	NL	M	NL	NL	R GASTROCN (MED)
13	M	M	NL	NL	NL	NL	N	M	M	M	M	M	M	M	M	M	R TIB ANTERIOR
14	M	M	NL	N	NL	NL	NL	M	M	M	N	N	N	N	N	NL	R VAST MEDIALIS
15	NL	NL	N	N	NL	N	NL	M	NL	M	NL	NL	NL	NL	NL	NL	L TIB ANTERIOR
16	NL	N	N	N	NL	N	NL	M	NL	M	NL	NL	NL	N	N	NL	L VAST MEDIALIS
17	NL	NL	N	N	NL	N	NL	N	NL	NL	NL	N	NL	N	N	N	R GASTROCN (MED)
18	NL	NL	N	N	NL	N	NL	N	NL	NL	NL	N	NL	N	NL	NL	R TIB ANTERIOR
19	NL	NL	N	N	N	N	NL	M	M	M	M	NL	M	NL	M	M	R VAST MEDIALIS
20	NL	NL	NL	N	NL	NL	N	M	NL	M	NL	NL	NL	NL	NL	NL	L GASTROCN (MED)
21	NL	NL	NL	N	NL	NL	N	M	M	M	NL	NL	M	NL	N	NL	L TIB ANTERIOR
22	NL	NL	NL	N	NL	NL	NL	N	NL	NL	N	N	NL	N	N	NL	L VAST MEDIALIS
23	NL	NL	N	N	NL	NL	NL	M	M	M	NL	NL	NL	NL	NL	NL	R GASTROCN (MED)
24	NL	NL	NL	N	NL	NL	N	M	NL	M	N	NL	N	N	N	NL	R TIB ANTERIOR
25	NL	NL	NL	N	NL	NL	NL	M	M	M	NL	NL	NL	N	N	NL	R VAST MEDIALIS
26	N	NL	NL	N	NL	N	N	N	N	N	N	N	N	N	N	N	R PERON LONGUS
27	N	NL	NL	N	NL	N	N	N	M	M	M	N	M	N	N	M	R T FASCIA LATA
28	N	NL	NL	N	NL	NL	N	M	M	N	N	N	N	N	N	N	R TIB ANTERIOR
29	N	NL	NL	N	NL	NL	NL	M	M	M	M	M	M	M	M	M	R VAST MEDIALIS
30	NL	NL	NL	N	NL	NL	NL	N	N	N	N	N	N	N	N	N	L ABD POLL BREVIS
31	NL	NL	NL	N	NL	NL	NL	N	M	N	N	N	N	N	N	N	L BICEPS
32	NL	NL	NL	N	NL	NL	NL	NL	NL	NL	N	M	NL	N	N	N	L EXT CARPI R LONG
33	NL	NL	NL	N	NL	NL	NL	NL	N	N	N	N	N	N	N	N	L FLEX CARPI RAD
34	NL	NL	NL	N	NL	NL	NL	NL	M	NL	N	N	N	NL	N	N	R ABD POLL BREVIS
35	NL	NL	NL	N	NL	NL	NL	M	M	NL	N	M	M	N	M	M	R BICEPS
36	NL	NL	NL	N	NL	NL	NL	N	M	N	M	M	M	NL	M	M	R EXT CARPI R LONG
37	NL	NL	NL	N	NL	NL	NL	N	N	N	N	N	N	N	N	N	R FLEX CARPI RAD
38	NL	NL	N	N	N	N	NL	NL	NL	M	NL	NL	NL	NL	NL	N	L ABD HALLUCIS
39	NL	NL	N	NL	N	N	NL	NL	NL	N	NL	NL	NL	NL	NL	NL	L GASTROCN (MED)
40	NL	NL	N	N	N	N	NL	NL	NL	N	NL	NL	NL	NL	N	NL	L TIB ANTERIOR
41	NL	NL	NL	NL	NL	NL	NL	NL	M	N	NL	NL	NL	NL	NL	NL	L VAST MEDIALIS
42	NL	NL	N	NL	N	N	NL	M	NL	M	NL	M	NL	M	NL	NL	R ABD HALLUCIS
43	NL	NL	N	NL	N	N	NL	NL	NL	N	NL	NL	NL	NL	M	NL	R GASTROCN (MED)
44	NL	NL	N	N	N	NL	NL	NL	M	N	NL	M	NL	NL	N	NL	R TIB ANTERIOR
45	NL	NL	NL	NL	NL	NL	NL	NL	NL	N	NL	NL	NL	NL	NL	NL	R VAST MEDIALIS
46	N	N	N	N	N	N	N	N	N	N	N	N	N	N	N	N	R ABD HALLUCIS
47	N	N	NL	N	N	N	N	N	N	N	N	N	N	N	N	N	R FIRST D INTEROSS
48	N	N	N	N	N	N	N	N	N	N	N	N	N	N	N	N	R FLEX CARPI RAD
49	N	N	N	N	N	N	N	NL	NL	NL	NL	NL	NL	NL	NL	NL	R GASTROCN (MED)
50	N	N	NL	N	N	N	N	N	NL	NL	NL	N	N	N	NL	N	R TIB ANTERIOR
51	N	NL	NL	N	N	N	N	N	N	N	N	N	N	N	N	N	R VAST MEDIALIS
52	NL	N	N	N	N	N	N	N	NL	NL	N	N	N	N	N	N	L GASTROCN (MED)
53	NL	NL	N	N	N	N	N	M	NL	NL	NL	NL	NL	N	NL	NL	L TIB ANTERIOR
54	NL	NL	N	N	NL	NL	NL	M	M	M	NL	NL	NL	N	N	NL	L VAST MEDIALIS
55	N	NL	N	N	NL	NL	NL	NL	NL	M	NL	NL	NL	NL	NL	NL	L GASTROCN (MED)
56	N	NL	NL	N	NL	NL	N	M	NL	NL	NL	M	NL	N	N	N	L GLUTEUS MAX
57	N	NL	N	N	N	NL	N	N	N	N	N	N	N	N	N	N	L TIB ANTERIOR
58	N	NL	N	N	NL	NL	NL	NL	NL	N	NL	NL	NL	NL	NL	N	R GASTROCN (MED)
59	N	N	N	N	NL	NL	NL	NL	NL	NL	NL	NL	NL	NL	NL	NL	R GLUTEUS MAX
60	N	NL	N	N	NL	NL	N	NL	NL	NL	N	N	N	N	N	N	R PERON LONGUS
61	N	N	N	N	N	NL	N	N	N	N	N	N	N	N	N	N	R T FASCIA LATA
62	N	NL	N	N	N	NL	N	N	N	N	N	N	N	N	N	N	R TIB ANTERIOR
63	N	N	N	N	N	NL	N	N	N	N	N	N	N	N	N	N	R VAST MEDIALIS
64	M	M	M	M	N	NL	M	M	M	M	M	M	M	M	M	M	L ILIOPSOAS
65	M	M	M	M	N	NL	N	M	M	M	M	M	M	N	N	M	L TIB ANTERIOR
66	M	NL	M	M	NL	NL	N	M	N	N	N	N	NL	NL	N	NL	L VAST MEDIALIS
67	M	M	M	M	NL	NL	N	M	M	M	M	NL	M	NL	NL	NL	R ABD POLL BREVIS
68	M	M	M	M	NL	NL	N	M	M	M	M	M	M	M	M	M	R BICEPS
69	M	M	M	M	NL	NL	NL	M	M	M	M	M	M	M	M	M	R FIRST D INTEROSS
70	M	M	M	M	NL	NL	N	M	NL	M	M	NL	M	NL	NL	NL	R FLEX CARPI RAD
71	NL	NL	N	N	N	N	NL	M	M	M	M	M	M	M	M	M	L ABD HALLUCIS
72	NL	NL	N	N	N	N	NL	M	M	N	NL	NL	NL	N	NL	NL	L EXT DIG BREVIS
73	NL	NL	N	N	NL	N	NL	M	NL	NL	NL	NL	NL	NL	NL	N	L GASTROCN (MED)
74	NL	NL	N	N	NL	NL	NL	N	N	N	N	N	N	N	N	N	L TIB ANTERIOR
75	NL	N	N	N	NL	NL	N	NL	NL	NL	NL	NL	NL	M	NL	NL	L GASTROCN (MED)
76	NL	N	N	N	N	NL	N	NL	NL	NL	NL	N	NL	M	N	NL	L T FASCIA LATA
77	NL	NL	N	N	N	N	NL	NL	N	N	M	M	M	N	NL	NL	L TIB ANTERIOR
78	NL	N	N	N	N	N	NL	NL	M	N	M	M	M	N	N	NL	L VAST MEDIALIS
79	NL	N	N	N	N	NL	N	M	M	NL	M	M	NL	M	NL	M	R GASTROCN (MED)
80	NL	N	N	N	N	N	N	NL	M	NL	M	M	M	M	NL	M	R PERON LONGUS
81	NL	NL	N	NL	NL	NL	NL	NL	NL	NL	N	NL	NL	N	N	NL	R TIB ANTERIOR
82	NL	NL	N	NL	NL	NL	N	NL	NL	N	NL	NL	N	NL	N	NL	L GASTROCN (MED)
83	NL	NL	N	N	NL	N	NL	M	M	NL	M	NL	M	M	M	M	L TIB ANTERIOR
84	NL	NL	N	N	N	N	NL	NL	NL	M	NL	NL	NL	NL	NL	N	L VAST MEDIALIS
85	NL	NL	N	N	NL	N	NL	NL	NL	N	NL	M	M	NL	N	NL	R GASTROCN (MED)
86	NL	NL	N	NL	NL	NL	NL	NL	M	N	NL	NL	N	NL	N	NL	R TIB ANTERIOR
87	N	N	N	N	N	N	N	N	N	N	N	N	N	N	N	N	L ABD POLL BREVIS
88	N	N	N	N	N	N	N	N	N	N	M	N	N	NL	NL	NL	L FLEX CARPI ULN
89	N	N	N	N	N	NL	N	N	N	N	N	N	N	N	N	N	R ABD POLL BREVIS
90	N	N	N	N	N	NL	N	M	NL	NL	M	M	M	M	NL	M	R FIRST D INTEROSS
91	N	N	N	N	N	NL	N	N	N	N	N	N	N	N	N	N	R FLEX CARPI ULN
92	N	N	N	N	N	N	N	N	NL	N	N	N	N	N	N	NL	R TRICEPS
93	NL	NL	NL	N	NL	NL	NL	NL	NL	N	NL	NL	N	NL	M	NL	L ABD POLL BREVIS
94	NL	N	NL	N	NL	NL	NL	NL	NL	N	NL	M	M	NL	N	NL	L BICEPS
95	NL	N	NL	N	NL	NL	NL	NL	NL	N	NL	NL	N	NL	N	NL	L EXT CARPI R LONG
96	NL	N	NL	N	NL	NL	M	NL	NL	N	NL	NL	NL	NL	NL	NL	L FIRST D INTEROSS
97	NL	NL	NL	N	NL	NL	NL	NL	NL	N	NL	NL	N	NL	N	NL	L FLEX CARPI RAD
98	NL	N	N	N	N	N	N	N	N	N	N	N	N	N	N	N	R EXT DIG BREVIS
99	NL	NL	N	N	N	N	NL	N	M	M	M	M	N	M	M	NL	R GASTROCN (MED)
100	NL	N	NL	N	NL	N	N	N	N	N	N	N	N	N	N	NL	R PERON LONGUS
101	NL	NL	NL	N	N	N	N	N	N	N	N	N	N	N	N	NL	R TIB ANTERIOR
102	NL	NL	NL	N	NL	NL	NL	N	NL	NL	NL	N	N	N	NL	NL	R VAST MEDIALIS
103	N	N	NL	N	N	NL	N	M	M	M	M	M	NL	M	M	M	L ABD HALLUCIS
104	N	N	NL	N	N	NL	N	N	N	N	N	N	N	N	N	N	L BIC FEM (L HEAD)
105	N	N	NL	N	N	N	N	NL	N	NL	N	N	N	N	N	N	L EXT DIG LONG
106	N	NL	NL	N	NL	NL	N	NL	NL	NL	NL	NL	NL	NL	N	NL	L GASTROCN (MED)
107	N	NL	NL	N	NL	NL	NL	NL	NL	NL	N	N	N	N	N	N	L T FASCIA LATA
108	N	N	NL	N	NL	N	N	N	N	N	N	N	N	N	N	N	L VAST MEDIALIS
109	N	N	NL	N	N	N	N	N	N	N	N	N	N	NL	N	N	R ABD HALLUCIS
110	N	NL	N	N	N	N	NL	M	M	M	M	M	M	M	M	M	R EXT DIG BREVIS
111	N	N	N	N	N	N	N	N	N	N	N	N	N	N	N	N	R EXT DIG LONG
112	N	NL	N	N	N	N	NL	M	M	M	M	M	M	M	M	M	R EXT HALL LONG
113	N	N	NL	N	N	NL	N	N	N	N	N	N	N	N	N	N	R GASTROCN (MED) (2)
114	N	N	NL	N	N	NL	N	N	N	N	M	N	N	N	N	N	R T FASCIA LATA
115	N	N	NL	N	NL	NL	NL	NL	N	N	NL	N	NL	N	NL	N	R VAST MEDIALIS
116	N	N	NL	NL	NL	NL	N	N	N	N	N	N	N	N	N	N	R ABD POLL BREVIS
117	N	N	NL	NL	N	NL	N	N	N	N	N	N	N	N	N	N	R BICEPS
118	N	N	NL	NL	NL	NL	N	N	NL	N	M	NL	N	N	N	N	R DELTOID
119	N	N	NL	NL	N	NL	N	N	NL	N	N	N	N	N	N	N	R EXT CARPI R LONG
120	N	N	NL	N	N	N	N	N	N	N	N	N	N	N	N	N	R FIRST D INTEROSS
121	N	N	NL	N	N	N	N	N	N	N	N	N	N	N	N	N	R FLEX CARPI RAD
122	M	M	N	N	M	NL	M	M	M	M	M	M	M	M	M	M	R BICEPS
123	M	M	N	N	M	NL	M	NL	NL	NL	M	M	NL	NL	NL	NL	R FIRST D INTEROSS
124	M	NL	N	N	M	NL	NL	NL	N	N	N	NL	NL	N	N	N	R TIB ANTERIOR
125	M	M	N	N	M	N	M	M	M	M	M	M	M	M	M	M	R VAST MEDIALIS
126	M	M	M	M	M	M	M	M	M	M	M	M	M	M	M	M	L BICEPS
127	M	M	M	N	M	M	M	M	M	M	M	M	M	M	M	M	L TIB ANTERIOR (2)
128	M	M	M	N	M	NL	M	M	M	M	M	M	M	M	M	M	L TIB ANTERIOR
129	M	NL	NL	N	NL	NL	NL	M	NL	M	NL	NL	NL	NL	NL	NL	L VAST MEDIALIS
130	M	M	NL	N	M	NL	M	M	M	M	M	M	M	M	M	M	R BICEPS
131	M	M	M	N	M	M	M	M	M	M	M	M	M	M	M	M	R TIB ANTERIOR
132	M	M	NL	N	M	M	M	M	M	M	M	M	M	M	M	M	R VAST MEDIALIS
133	M	NL	N	N	NL	NL	NL	NL	NL	NL	NL	NL	N	NL	M	NL	L GASTROCN (MED)
134	M	N	N	N	NL	NL	N	N	M	NL	NL	M	N	NL	M	NL	L GLUTEUS MAX
135	M	N	N	N	N	NL	N	N	NL	NL	NL	N	N	NL	NL	NL	L PERON LONGUS
136	M	NL	N	N	N	NL	NL	M	M	M	M	M	M	M	M	NL	L T FASCIA LATA
137	M	N	N	N	NL	NL	NL	N	NL	NL	N	N	N	NL	NL	NL	L TIB ANTERIOR
138	M	NL	M	N	NL	NL	NL	N	NL	N	N	N	N	NL	N	NL	L BIC FEM (L HEAD)
139	M	M	M	M	M	M	M	M	M	M	M	M	M	M	M	M	L GLUTEUS MED
140	M	M	M	M	M	M	M	M	NL	M	NL	N	N	M	M	NL	L T FASCIA LATA
141	M	NL	M	N	NL	NL	N	N	NL	N	N	N	N	N	N	N	L VAST MEDIALIS
142	M	NL	M	M	M	NL	M	N	NL	M	N	N	N	N	NL	NL	R BIC FEM (L HEAD)
143	M	M	M	M	NL	NL	M	M	M	M	M	M	M	M	M	M	R GLUTEUS MAX
144	M	M	M	M	NL	NL	M	M	M	M	N	M	N	M	M	M	R GLUTEUS MED
145	M	M	M	M	M	M	M	M	M	M	M	NL	N	M	M	M	R T FASCIA LATA (2)
146	M	M	M	M	NL	M	M	M	M	M	M	M	M	M	M	M	R VAST MEDIALIS
147	M	NL	NL	M	NL	M	M	N	NL	N	NL	N	M	M	M	M	L GASTROCN (MED)
148	M	NL	NL	N	NL	NL	M	N	NL	NL	NL	N	N	NL	NL	NL	L PERON LONGUS
149	M	NL	NL	M	NL	NL	M	N	NL	N	NL	N	N	NL	NL	M	L TIB ANTERIOR
150	M	NL	M	N	NL	NL	N	M	M	M	M	M	M	M	M	M	L VAST MEDIALIS
151	M	M	NL	M	M	M	M	M	M	NL	NL	M	N	M	M	M	R ABD POLL BREVIS
152	M	M	NL	M	M	M	M	M	M	M	M	M	M	M	M	M	R BICEPS
153	M	NL	NL	N	M	M	NL	N	N	N	NL	N	N	NL	N	NL	R FIRST D INTEROSS
154	M	M	NL	M	M	M	M	M	M	NL	M	M	M	M	M	M	R GASTROCN (MED)
155	M	M	NL	M	M	NL	M	M	NL	NL	M	M	M	M	N	M	R PERON LONGUS
156	M	M	NL	M	M	NL	M	M	M	M	M	M	M	M	M	M	R T FASCIA LATA
157	M	M	M	M	NL	M	M	M	M	M	M	M	M	M	M	M	R VAST MEDIALIS
158	NL	NL	NL	NL	NL	NL	N	M	NL	M	NL	NL	NL	NL	NL	NL	L FIRST D INTEROSS
159	NL	NL	NL	NL	NL	NL	NL	M	M	M	M	M	M	M	NL	M	R BICEPS
160	NL	NL	NL	NL	N	NL	N	NL	NL	NL	N	NL	NL	NL	NL	NL	R EXT DIG COMM
161	NL	NL	NL	NL	NL	NL	N	NL	NL	NL	NL	NL	NL	NL	NL	NL	R FIRST D INTEROSS
162	NL	NL	NL	NL	NL	NL	M	M	M	M	M	M	M	M	M	M	R PRON TERES
163	N	M	NL	M	N	NL	N	M	M	M	M	M	M	M	M	M	L ADD LONGUS
164	N	M	N	M	N	N	N	NL	M	NL	M	M	M	M	NL	M	L GASTROCN (MED)
165	N	NL	NL	M	N	NL	N	M	M	M	N	N	N	N	N	NL	R DELTOID
166	N	M	N	M	N	N	N	M	M	M	NL	M	M	M	NL	M	R FIRST D INTEROSS
167	N	M	N	M	N	N	N	M	M	M	M	M	M	M	NL	M	R GASTROCN (MED)
168	NL	NL	NL	NL	N	NL	NL	M	NL	M	NL	NL	NL	NL	NL	NL	L GASTROCN (MED)
169	NL	NL	NL	NL	NL	NL	NL	N	M	M	N	N	M	N	N	N	L TIB ANTERIOR
170	NL	NL	NL	NL	NL	NL	NL	M	M	M	NL	NL	NL	NL	NL	NL	L VAST MEDIALIS
171	N	NL	NL	N	N	N	NL	M	N	N	N	M	N	N	M	NL	L BICEPS
172	N	N	NL	N	NL	NL	N	N	N	N	N	N	N	N	N	N	L FLEX CARPI RAD
173	N	N	NL	N	NL	N	N	N	N	N	N	N	N	N	N	N	R ABD POLL BREVIS
174	N	N	NL	N	NL	N	N	N	NL	M	N	N	N	NL	N	N	R BICEPS
175	N	N	NL	N	NL	N	N	N	N	N	N	N	N	N	N	N	R DELTOID
176	N	N	NL	N	NL	N	N	N	N	N	N	N	N	N	N	N	R EXT CARPI R LONG
177	N	N	NL	N	NL	N	N	N	N	N	N	N	N	N	N	N	R FIRST D INTEROSS
178	N	N	N	N	N	N	N	N	N	N	N	N	N	NL	N	NL	R FLEX CARPI RAD
179	N	N	NL	N	N	N	N	N	N	N	N	N	N	N	N	N	R TRICEPS
180	M	NL	NL	N	NL	NL	NL	N	N	N	N	N	N	NL	N	N	R ABD POLL BREVIS
181	M	NL	N	N	NL	N	NL	NL	NL	N	NL	NL	N	NL	NL	NL	R EXT DIG BREVIS
182	M	NL	N	NL	NL	N	NL	N	N	N	NL	NL	NL	NL	N	N	R FIRST D INTEROSS
183	M	NL	N	N	NL	N	NL	M	M	M	M	NL	M	M	M	NL	R GASTROCN (MED)
184	M	NL	N	N	NL	N	NL	NL	M	M	M	M	M	M	M	NL	R RECT FEMORIS
185	M	NL	N	N	NL	N	NL	N	M	N	N	N	N	M	M	M	R TIB ANTERIOR
186	M	NL	N	N	NL	N	NL	NL	NL	N	NL	NL	NL	NL	N	NL	R VAST MEDIALIS
187	NL	NL	N	N	NL	N	M	NL	NL	NL	NL	NL	NL	M	NL	NL	R GASTROCN (MED)
188	NL	N	N	N	NL	NL	M	NL	NL	NL	N	N	NL	M	N	N	R PERON LONGUS
189	NL	N	N	N	N	NL	M	M	M	NL	N	M	M	M	N	M	R TIB ANTERIOR
190	NL	N	N	N	N	N	NL	NL	N	N	N	N	N	N	N	NL	R VAST MEDIALIS
191	N	NL	N	N	N	N	N	N	N	N	N	N	N	N	N	N	L ABD DIG MIN (UL)
192	N	N	NL	N	N	N	N	N	N	N	N	N	N	N	N	N	L ABD POLL BREVIS
193	N	NL	N	N	N	N	N	N	NL	N	N	N	N	N	N	N	L BICEPS
194	N	NL	NL	N	NL	NL	N	N	NL	N	M	NL	N	NL	N	NL	L DELTOID
195	N	N	NL	N	NL	NL	N	N	N	N	N	N	N	N	N	N	L EXT CARPI R LONG
196	N	N	NL	N	N	N	N	N	N	N	N	N	N	N	N	N	L EXT INDICIS
197	N	N	NL	N	N	N	N	N	N	N	N	N	N	N	N	N	L FIRST D INTEROSS
198	N	N	N	N	N	N	N	N	N	N	N	N	N	N	N	N	L FLEX CARPI ULN
199	N	N	NL	N	N	N	N	N	N	N	N	N	N	N	N	N	L T FASCIA LATA
200	N	N	NL	N	N	N	N	N	N	N	N	N	N	N	N	N	L TIB ANTERIOR
201	N	NL	NL	N	NL	N	N	N	N	N	N	N	N	N	N	N	L VAST MEDIALIS
202	N	N	NL	N	N	N	N	N	N	N	N	N	N	N	N	N	R ABD POLL BREVIS
203	N	N	NL	N	N	N	N	N	N	N	N	N	N	N	N	N	R BICEPS
204	N	N	NL	N	N	N	N	N	N	N	N	N	N	N	N	N	R DELTOID
205	N	N	NL	N	N	N	N	M	M	N	M	NL	N	NL	N	NL	R FIRST D INTEROSS
206	N	N	NL	N	N	NL	NL	NL	NL	N	NL	NL	N	NL	N	NL	R FLEX CARPI RAD
207	N	N	NL	N	N	N	M	M	M	M	M	M	M	M	M	M	R GASTROCN (MED)
208	N	N	N	N	N	N	N	N	N	N	N	N	N	N	N	N	R T FASCIA LATA
209	N	N	N	N	N	N	N	N	N	N	N	N	N	N	N	N	R TIB ANTERIOR
210	N	N	NL	N	NL	N	N	N	N	N	N	N	N	N	N	N	R TRICEPS
211	N	N	NL	N	NL	N	N	N	NL	N	NL	NL	N	NL	N	NL	R VAST MEDIALIS
212	N	M	NL	N	NL	N	NL	M	NL	M	NL	NL	NL	N	NL	NL	L GASTROCN (MED)
213	N	NL	NL	N	NL	N	N	M	NL	M	N	N	NL	N	N	N	L TIB ANTERIOR
214	N	NL	NL	N	NL	N	NL	M	M	M	NL	NL	M	N	N	NL	R BICEPS
215	N	M	NL	N	NL	NL	NL	M	M	M	NL	NL	M	NL	NL	NL	R DELTOID
216	N	M	NL	N	NL	NL	N	M	NL	M	NL	N	NL	N	N	NL	R FIRST D INTEROSS
217	N	M	NL	N	N	N	N	M	NL	NL	NL	NL	NL	N	NL	N	R TIB ANTERIOR
218	M	M	NL	M	M	M	NL	M	M	M	M	M	N	M	M	M	L TIB ANTERIOR
219	M	M	NL	M	NL	M	NL	M	M	M	M	M	M	M	M	M	L VAST MEDIALIS
220	M	M	NL	M	NL	NL	NL	M	M	M	M	M	M	M	M	M	R BICEPS
221	M	M	NL	M	M	M	M	M	M	M	M	M	M	M	M	M	R FIRST D INTEROSS
222	M	NL	NL	M	M	M	NL	M	M	M	M	NL	N	NL	M	NL	R GASTROCN (MED)
223	M	M	NL	M	M	M	NL	M	M	M	M	M	N	M	M	M	R TIB ANTERIOR
224	M	M	NL	M	NL	M	NL	M	M	M	M	M	M	M	M	M	R VAST MEDIALIS
225	NL	N	NL	N	N	NL	NL	N	N	NL	NL	N	N	NL	M	NL	R GASTROCN (MED)
226	NL	N	NL	N	N	NL	NL	N	N	NL	N	N	N	N	N	NL	R TIB ANTERIOR
227	NL	N	NL	N	N	N	NL	N	NL	N	NL	N	N	NL	M	NL	R VAST MEDIALIS
228	NL	NL	N	N	N	N	NL	M	M	M	N	NL	N	M	M	NL	R FIRST D INTEROSS
229	NL	M	NL	N	NL	N	N	M	M	N	NL	NL	NL	NL	NL	NL	R FLEX CARPI ULN
230	NL	N	N	M	N	NL	N	NL	NL	NL	N	N	N	N	N	N	L BICEPS
231	NL	N	N	M	N	N	N	NL	NL	NL	NL	N	NL	N	N	NL	L DELTOID
232	NL	N	N	M	N	N	N	M	M	M	M	M	N	M	NL	M	L EXT CARPI R LONG
233	NL	NL	N	M	N	N	N	M	M	N	N	M	NL	M	N	M	L FIRST D INTEROSS
234	NL	N	N	M	N	N	N	NL	M	NL	N	N	NL	M	N	NL	L FLEX CARPI RAD
235	NL	NL	NL	N	N	N	M	NL	N	N	M	N	NL	N	N	NL	L ABD POLL BREVIS
236	NL	NL	N	N	N	N	NL	NL	NL	NL	NL	NL	NL	NL	NL	NL	L BICEPS
237	NL	NL	N	N	N	N	NL	NL	NL	M	NL	NL	NL	NL	NL	NL	L DELTOID
238	NL	NL	N	N	N	N	M	NL	NL	M	NL	NL	NL	M	NL	NL	L EXT CARPI R LONG
239	NL	NL	N	N	N	N	M	M	M	M	M	N	NL	M	M	M	L FIRST D INTEROSS
240	NL	NL	N	N	N	N	N	NL	NL	NL	NL	NL	NL	NL	NL	NL	L FLEX CARPI RAD
241	NL	NL	N	N	NL	N	M	NL	M	M	NL	NL	NL	N	N	N	R EXT CARPI R LONG
242	NL	NL	N	N	N	N	M	NL	N	N	M	N	N	N	N	N	R FIRST D INTEROSS
243	NL	NL	N	N	N	N	NL	NL	NL	NL	NL	NL	NL	NL	NL	NL	R FLEX CARPI RAD
244	NL	N	N	N	N	N	N	N	N	NL	NL	N	N	NL	NL	NL	R GASTROCN (MED)
245	NL	N	N	NL	N	N	N	N	M	NL	M	M	M	M	M	NL	R PERON LONGUS
246	NL	N	N	N	N	NL	N	N	NL	N	M	N	M	NL	N	NL	R TIB ANTERIOR
247	M	M	N	NL	M	NL	M	M	M	M	M	M	M	M	M	M	L TIB ANTERIOR
248	M	M	N	NL	M	NL	N	NL	NL	NL	NL	NL	NL	NL	M	N	L VAST MEDIALIS
249	M	M	N	NL	M	NL	N	M	M	M	M	M	M	M	M	M	R BICEPS
250	M	M	N	NL	M	NL	N	NL	NL	M	N	N	NL	NL	NL	N	R FIRST D INTEROSS
251	M	M	M	M	N	NL	M	M	M	M	M	M	M	M	M	M	R BICEPS
252	M	M	M	M	NL	NL	M	M	M	M	M	M	M	M	M	M	R EXT DIG COMM
253	M	M	M	M	N	NL	M	M	M	M	NL	M	M	M	N	NL	R FIRST D INTEROSS
254	M	M	M	M	N	NL	M	M	M	M	M	M	M	M	M	M	R RECT FEMORIS
255	M	M	M	M	NL	NL	M	M	M	M	M	M	M	M	M	M	R TIB ANTERIOR
256	M	M	M	N	N	NL	M	M	NL	NL	NL	M	NL	M	N	NL	R VAST MEDIALIS
257	NL	N	N	N	N	N	N	N	NL	NL	NL	N	N	NL	N	NL	L GASTROCN (MED)
258	NL	N	N	N	N	N	N	N	NL	NL	NL	N	N	NL	NL	NL	L TIB ANTERIOR
259	NL	N	N	N	N	N	N	N	N	NL	NL	N	N	NL	N	NL	R GASTROCN (MED)
260	NL	N	N	N	N	N	N	N	N	NL	N	N	N	N	N	NL	R TIB ANTERIOR
261	N	N	N	N	N	N	N	N	N	N	N	N	N	N	N	N	L ADD LONGUS
262	N	N	N	N	N	N	N	N	N	N	N	N	N	N	N	N	L GASTROCN (MED)
263	N	N	NL	N	N	N	N	N	N	N	N	N	N	N	N	N	L GLUTEUS MAX
264	N	N	NL	N	N	N	N	N	N	N	N	N	N	N	N	N	L ILIOPSOAS
265	N	N	N	N	N	N	N	N	N	N	N	N	N	N	N	N	L PERON LONGUS
266	N	NL	N	N	N	N	N	N	N	M	N	N	N	NL	M	NL	L T FASCIA LATA
267	N	N	N	N	N	N	N	N	N	N	N	N	N	N	N	N	L TIB ANTERIOR
268	N	N	N	N	N	N	N	N	N	N	N	N	N	N	N	N	L VAST MEDIALIS
269	N	NL	N	N	N	N	NL	N	NL	M	N	N	N	NL	M	NL	R GASTROCN (MED)
270	N	N	N	N	N	N	N	N	N	N	N	N	N	N	N	N	R GLUTEUS MAX
271	N	N	N	N	N	NL	NL	N	NL	NL	NL	N	N	NL	N	NL	R ILIOPSOAS
272	N	N	N	N	N	N	N	N	N	N	N	N	N	N	N	N	R PERON LONGUS
273	N	N	N	N	N	N	N	N	N	N	N	N	N	N	N	N	R T FASCIA LATA
274	N	N	N	N	N	N	N	N	N	N	N	N	N	N	N	N	R TIB ANTERIOR
275	N	N	N	N	N	N	N	N	N	N	N	N	N	N	N	N	R VAST MEDIALIS
276	M	M	M	M	N	NL	M	M	M	M	M	M	M	M	M	M	R BICEPS
277	M	M	M	N	N	N	M	M	M	M	M	M	M	M	M	M	R DELTOID
278	M	M	M	N	N	N	M	M	M	NL	M	NL	M	M	NL	M	R FIRST D INTEROSS
279	M	M	M	N	N	N	M	M	NL	NL	M	M	N	M	NL	M	R TIB ANTERIOR
280	M	M	M	N	N	N	M	M	M	M	M	M	N	M	M	M	R VAST MEDIALIS
281	M	N	N	N	N	NL	NL	M	M	M	M	M	M	M	M	M	L GASTROCN (MED)
282	M	N	NL	N	N	NL	N	M	M	M	M	NL	M	NL	M	NL	L TIB ANTERIOR
283	M	N	M	N	N	N	NL	M	M	M	M	M	M	M	M	M	R BICEPS
284	M	NL	NL	N	N	NL	NL	M	M	M	M	M	M	M	M	M	R FLEX CARPI RAD
285	M	N	M	N	N	N	NL	M	M	M	NL	NL	NL	NL	NL	NL	R GASTROCN (MED)
286	M	N	M	N	N	N	NL	M	M	M	M	M	M	M	M	M	R TIB ANTERIOR
287	M	NL	M	N	N	N	NL	M	M	M	M	M	M	M	M	M	R VAST MEDIALIS
288	N	NL	NL	N	N	N	NL	N	N	N	N	N	N	N	N	N	R BICEPS
289	N	N	NL	N	N	N	N	N	N	N	N	N	N	N	N	N	R FLEX CARPI ULN
290	N	NL	NL	N	N	N	NL	NL	NL	NL	N	N	M	M	N	NL	R INFRASPINATUS
291	N	N	NL	N	N	NL	N	N	N	N	N	N	N	N	N	N	R SUPRASPINATUS
292	N	N	NL	N	N	N	N	N	N	N	N	N	N	N	N	N	R TRICEPS
293	M	NL	NL	M	NL	NL	NL	M	M	M	M	M	M	M	M	M	L DELTOID
294	M	NL	NL	M	NL	N	NL	M	M	NL	M	M	M	M	M	M	L GLUTEUS MED
295	M	NL	NL	M	NL	NL	NL	NL	M	NL	M	NL	M	N	N	NL	L VAST MEDIALIS
296	M	NL	NL	M	NL	NL	NL	M	M	M	M	M	M	M	M	M	R ILIOPSOAS
297	M	NL	NL	M	NL	NL	NL	NL	M	NL	M	M	M	M	M	M	R RECT FEMORIS
298	M	NL	NL	M	NL	N	NL	NL	M	NL	M	M	M	M	NL	NL	R VAST LATERALIS
299	N	N	N	N	N	NL	N	N	N	N	N	N	N	N	N	N	L ABD HALLUCIS
300	N	N	N	N	N	N	N	N	N	N	N	N	N	N	N	N	L ABD POLL BREVIS
301	N	N	N	N	N	N	N	N	N	N	N	N	N	N	N	N	L BIC FEM (L HEAD)
302	N	N	N	N	N	N	N	N	N	N	N	N	N	N	N	N	L FIRST D INTEROSS
303	N	N	N	N	N	NL	NL	M	M	M	M	NL	NL	M	N	N	L GASTROCN (MED)
304	N	N	N	N	NL	NL	N	N	N	N	N	N	N	N	N	N	L RECT FEMORIS
305	N	N	N	N	N	NL	N	N	N	N	NL	N	NL	N	N	N	R GASTROCN (MED)
306	N	NL	NL	NL	NL	NL	M	NL	NL	NL	NL	NL	NL	N	NL	NL	R ABD POLL BREVIS
307	N	N	NL	M	NL	NL	NL	M	M	M	M	NL	M	N	N	N	R BICEPS
308	N	N	N	M	NL	NL	M	M	M	M	M	NL	M	M	M	M	R DELTOID (2)
309	N	NL	N	M	NL	NL	NL	M	M	M	M	NL	M	M	M	M	R DELTOID
310	N	NL	NL	M	NL	NL	N	M	NL	M	M	NL	M	N	NL	NL	R EXT CARPI R LONG
311	N	N	N	M	NL	NL	M	M	M	M	M	M	M	M	M	M	R EXT INDICIS
312	N	NL	N	M	NL	NL	M	M	M	M	M	M	M	M	M	M	R FIRST D INTEROSS
313	N	N	N	M	NL	NL	M	M	M	M	NL	M	M	NL	N	NL	R FLEX CARPI RAD
314	N	N	N	M	NL	N	M	M	M	M	M	M	M	M	M	M	R LEV SCAPULI
315	N	N	N	M	NL	N	M	M	M	M	M	M	M	M	M	M	R S-MASTOID
316	N	N	NL	M	NL	NL	M	M	M	M	M	M	M	M	M	M	R SERR ANT
317	N	N	N	M	NL	NL	N	N	NL	N	N	N	N	N	N	N	R SUPRASPINATUS
318	N	N	NL	M	NL	NL	M	M	M	M	M	M	M	M	M	M	R TRAPEZIUS (U)
319	M	M	NL	M	NL	NL	N	M	M	N	M	NL	N	NL	M	NL	L GASTROCN (MED)
320	M	M	M	M	N	NL	M	M	M	M	M	M	M	M	M	M	L TIB ANTERIOR
321	M	M	M	M	N	M	M	M	M	M	M	M	M	M	M	M	R BICEPS
322	M	M	M	M	N	NL	N	M	M	M	M	M	M	M	M	M	R FIRST D INTEROSS
323	M	M	M	M	N	M	M	M	M	M	M	M	M	M	M	M	R GASTROCN (MED)
324	M	M	M	M	M	M	M	M	M	M	M	M	M	M	M	M	R TIB ANTERIOR
325	M	M	N	M	N	NL	M	M	M	M	M	M	N	M	M	N	R BICEPS
326	M	NL	N	N	NL	NL	NL	M	M	N	M	N	N	M	M	NL	R FIRST D INTEROSS
327	M	M	N	M	N	NL	M	M	M	N	M	M	M	M	M	N	R TIB ANTERIOR
328	M	NL	N	M	N	NL	NL	N	NL	N	N	N	N	N	N	N	R VAST LATERALIS
329	M	NL	N	M	NL	NL	M	M	M	M	M	M	M	M	M	N	R VAST MEDIALIS
330	N	NL	N	N	N	NL	NL	NL	NL	NL	NL	NL	NL	N	N	N	L BIC FEM (S HEAD)
331	N	N	N	N	N	N	N	N	N	N	N	N	N	N	N	N	L GASTROCN (MED)
332	N	N	N	N	N	N	NL	N	N	N	N	N	N	N	NL	NL	L TIB ANTERIOR
333	N	N	N	N	N	N	N	N	N	N	N	N	N	N	N	N	R ABD DIG MIN (UL)
334	N	N	N	N	N	N	N	N	N	N	N	N	N	N	N	N	R ABD POLL BREVIS
335	N	N	N	N	N	N	N	N	N	N	N	N	N	N	N	N	R FIRST D INTEROSS
336	N	N	N	N	N	NL	N	NL	NL	NL	NL	M	NL	M	NL	NL	R FLEX CARPI RAD
337	N	N	N	N	N	N	N	NL	NL	NL	N	N	N	N	N	N	R FLEX CARPI ULN
338	N	NL	N	N	N	NL	NL	NL	M	N	M	M	M	M	M	M	R GASTROCN (MED)
339	N	N	N	N	N	NL	N	N	N	N	N	N	N	N	N	N	R PERON LONGUS
340	N	N	N	N	N	N	N	N	N	N	N	N	N	N	N	N	R TIB ANTERIOR
341	M	M	N	N	M	N	M	M	M	M	M	M	M	M	M	M	L GASTROCN (MED)
342	M	M	N	N	M	N	M	M	M	M	M	M	M	M	M	N	L RECT FEMORIS
343	M	M	N	N	M	N	NL	M	M	M	NL	N	NL	N	N	N	L TIB ANTERIOR
344	M	M	N	N	M	N	M	M	M	M	M	M	NL	M	M	M	L VAST MEDIALIS
345	M	M	NL	N	NL	NL	NL	M	M	N	NL	N	N	N	N	N	R ABD POLL BREVIS
346	M	M	N	N	M	N	M	M	M	M	M	M	M	M	M	M	R BICEPS
347	M	M	N	N	M	N	M	M	M	M	M	M	M	M	M	M	R FLEX CARPI RAD
348	M	M	NL	N	NL	N	NL	M	M	M	M	M	M	M	M	M	R GLUTEUS MAX
349	M	M	M	M	N	M	NL	M	M	M	M	M	M	M	M	M	L ILIOPSOAS
350	M	M	M	M	N	M	M	M	M	M	M	M	M	M	M	M	L MASSETER
351	N	N	N	N	N	N	N	N	N	N	N	N	N	N	N	N	R ABD POLL BREVIS
352	N	N	N	N	N	N	N	N	N	N	N	N	N	N	N	N	R BICEPS
353	N	N	N	N	N	N	N	N	N	N	N	N	N	N	N	N	R DELTOID
354	N	N	N	N	N	N	N	N	N	N	N	N	N	N	N	N	R EXT CARPI R LONG
355	N	N	N	N	N	N	N	N	N	N	N	N	N	N	N	N	R FIRST D INTEROSS
356	N	N	N	N	N	N	N	N	N	N	N	N	N	N	N	N	R FLEX CARPI RAD
357	N	NL	N	N	N	NL	NL	M	M	N	M	NL	N	NL	M	NL	R SUPRASPINATUS
358	N	M	N	N	N	M	NL	M	M	M	M	M	M	M	M	NL	R DELTOID
359	N	M	N	N	N	M	NL	M	M	M	M	M	M	M	M	NL	R EXT CARPI R LONG
360	N	M	N	M	N	M	NL	M	M	M	M	M	M	M	M	M	R FIRST D INTEROSS
361	N	NL	N	M	N	NL	NL	NL	N	N	N	N	N	N	N	N	R SUPRASPINATUS
362	N	N	NL	N	N	N	N	N	N	N	N	N	N	N	N	N	R ABD POLL BREVIS
363	N	N	NL	N	N	N	N	N	N	N	NL	N	N	NL	M	NL	R EXT INDICIS
364	N	N	NL	N	N	N	N	M	NL	M	M	M	N	NL	M	NL	R FIRST D INTEROSS
365	N	N	N	N	N	N	N	N	N	N	N	N	N	NL	N	NL	R FLEX CARPI RAD
366	N	N	NL	N	N	N	NL	M	M	M	M	M	N	NL	M	NL	R FLEX CARPI ULN
367	N	N	NL	N	NL	NL	NL	M	M	M	M	M	N	NL	M	M	R INFRASPINATUS
368	N	N	N	N	N	N	N	M	M	M	M	N	N	NL	M	NL	R PRON TERES
369	N	N	NL	N	NL	NL	N	N	NL	NL	N	N	M	NL	NL	NL	R RHOMB MAJOR
370	N	N	N	N	N	N	N	M	M	M	M	M	N	M	M	M	R TRICEPS
371	N	N	N	N	N	N	NL	M	M	M	M	M	M	M	M	M	R DELTOID
372	N	N	N	N	N	N	NL	M	M	M	M	M	M	M	M	M	R EXT CARPI R LONG
