# Supplementary material for: Deep Learning outperforms physicians in myopathy and neuropathy classification based on Needle Electromyography Signal
Source: PLoS One. 2026 May 19;21(5):e0339691. doi: 10.1371/journal.pone.0339691 (PMC13186374; doi:10.1371/journal.pone.0339691)
Supplement: S4 File — (XLSX) [file pone.0339691.s006.xlsx]

## Sheet: Sheet1
	label	phys_0	phys_1	phys_2	phys_3	phys_4	phys_5	ai_0	ai_1	ai_2	ai_3	ai_4	ai_5	ai_6	ai_7	ai_8
0	M	N	M	N	N	N	N	N	M	N	N	N	N	N	N	N
1	M	N	M	M	NL	NL	NL	M	M	M	M	M	M	M	M	NL
2	M	M	N	NL	M	NL	N	M	M	M	M	M	M	M	M	M
3	NL	NL	N	N	NL	NL	N	M	NL	NL	NL	NL	NL	NL	NL	NL
4	N	NL	NL	N	NL	N	N	NL	M	N	M	M	M	N	M	M
5	NL	NL	NL	N	NL	NL	NL	N	N	N	N	N	N	N	N	N
6	NL	NL	N	N	N	N	NL	NL	NL	NL	NL	NL	NL	NL	NL	NL
7	N	N	N	N	N	N	N	N	N	N	N	N	N	N	N	N
8	NL	N	N	N	N	N	N	N	NL	NL	NL	NL	NL	N	N	N
9	N	N	N	N	N	NL	N	N	N	N	N	N	N	N	N	N
10	M	M	M	M	NL	NL	N	M	M	M	M	M	M	M	M	M
11	NL	N	N	N	N	N	N	NL	NL	NL	NL	NL	N	M	NL	NL
12	NL	NL	N	N	NL	N	NL	NL	NL	NL	NL	NL	NL	NL	NL	NL
13	N	N	N	N	N	N	N	N	N	N	M	N	NL	N	N	N
14	NL	N	NL	N	NL	NL	NL	NL	NL	NL	NL	NL	NL	NL	NL	NL
15	NL	N	NL	N	N	N	N	N	N	N	N	N	N	N	N	N
16	N	N	N	N	N	NL	N	N	N	N	N	N	N	N	N	N
17	N	N	NL	NL	N	N	N	N	N	N	N	N	N	N	N	N
18	M	M	N	N	M	N	M	M	M	M	M	M	M	M	M	M
19	M	M	M	N	M	M	M	M	M	M	M	M	M	M	M	M
20	M	N	N	N	NL	NL	N	N	NL	NL	NL	NL	NL	NL	NL	N
21	M	M	M	M	M	M	M	M	M	M	M	M	M	M	M	M
22	NL	NL	NL	NL	NL	NL	N	M	NL	NL	M	M	NL	NL	NL	NL
23	N	M	N	M	N	N	N	M	M	M	M	M	M	M	NL	M
24	N	N	N	N	N	N	N	N	N	N	N	N	N	N	N	N
25	M	NL	N	N	NL	N	NL	N	N	M	N	NL	NL	NL	NL	NL
26	NL	N	N	N	N	N	M	NL	NL	NL	N	N	N	N	N	NL
27	N	M	NL	N	NL	N	N	M	NL	NL	NL	NL	NL	N	NL	NL
28	M	M	NL	M	M	M	NL	M	M	M	M	M	M	M	M	M
29	NL	N	NL	N	N	N	NL	NL	NL	NL	NL	NL	NL	NL	M	NL
30	NL	M	N	N	NL	N	N	NL	M	M	N	NL	NL	NL	NL	NL
31	NL	NL	N	N	N	N	M	NL	NL	NL	NL	NL	NL	NL	NL	NL
32	NL	N	N	N	N	N	N	N	NL	NL	NL	NL	NL	NL	NL	NL
33	M	M	N	NL	M	NL	N	M	M	M	N	M	NL	NL	M	M
34	M	M	M	M	N	NL	M	M	M	M	M	M	M	M	M	M
35	N	N	N	N	N	N	N	N	N	N	N	N	N	N	N	N
36	M	M	M	N	N	N	M	M	M	M	M	M	M	M	M	M
37	M	N	M	N	N	N	NL	M	M	M	M	M	M	M	M	M
38	N	N	NL	N	N	N	N	N	N	N	N	N	N	N	N	N
39	M	NL	NL	M	NL	N	NL	M	M	M	M	M	M	M	M	M
40	N	N	N	M	NL	N	M	M	M	M	M	M	M	M	M	M
41	M	M	M	M	N	M	M	M	M	M	M	M	M	M	M	M
42	M	M	N	M	N	NL	M	M	M	M	M	N	N	N	M	N
43	N	N	N	N	N	N	N	N	N	N	N	N	N	N	N	N
44	M	M	N	N	M	N	M	M	M	M	M	M	M	M	M	M
45	M	M	M	M	N	M	M	M	M	M	M	M	M	M	M	M
46	N	N	N	N	N	N	N	N	N	N	N	N	N	N	N	N
47	N	M	N	M	N	M	NL	M	M	M	M	M	M	M	M	M
48	N	N	N	N	N	N	N	N	NL	M	M	NL	NL	NL	NL	N
49	N	N	N	N	N	N	NL	M	M	M	M	M	M	M	M	M
